# Supplementary material for: Systematically improved in vitro culture conditions reveal new insights into the reproductive biology of the human parasite Schistosoma mansoni
Source: PLoS Biol. 2019 May 8;17(5):e3000254. doi: 10.1371/journal.pbio.3000254 (PMC6505934; doi:10.1371/journal.pbio.3000254)
Supplement: S1 Table — (XLSX) [file pbio.3000254.s008.xlsx]

## Sheet: Sheet1
Genes for in situ hybridization	Full name	Name used in Fig 1D/ 5BCD	Forward Primer	Reverse Primer
Smp_000420	Pro-His-rich protein	pro his rich prot.	CATCCCCCAGCACATAATTC	TGTGGTTCTTCTGGATGTGG
Smp_000430	Trematode Eggshell Synthesis protein 1	tes1	TTCTGCTTATCAACAACCTAATCAA	TAGGATTGACCACCGTTTCC
Smp_050270	Tyrosinase 1	tyrosinase 1	GTTGGTTTGGATGGAAAGGA	TGAGACGTTCACCAGGAACA
Smp_095980	Extracellular superoxide dismutase [Cu-Zn]	sod	TTTGATCCGGCTATTGCTTC	TCATGGTGCACGAAATCCTA
Smp_108390	histone H2B	histone H2B	GCCTCCTAAAGTTGTGTCTGG	GACCCACTGTACTTCGTCACTG
Smp_248100	vitellogenic factor 1	Smp_248100	TTCCCATTAATACAATACCTCACA	CAGCTCGATCACCACAAACT
Genes for qRT-PCR	Full name	Name used in Fig 1E	Forward Primer	Reverse Primer
Smp_000420	Pro-His-rich protein	pro his rich prot.	TCAAGAACCACCTCGAGCAC	TGGTTATAGTGTGGCCGACC
Smp_000430	Trematode Eggshell Synthesis protein 1	tes1	TCGCCTACAGACAATCAGTACG	GACGTTGGTTGGTAATTGGAAC
Smp_013540	Tyrosinase 2	tyrosinase 2	TGTGCAGCTACTTCACCCAA	CACGACAATTTCCAAGTGCAAC
Smp_050270	Tyrosinase 1	tyrosinase 1	ACAGGGACAGCAAGCAATGA	TCGGGATATGCGTTTGGACT
Smp_000280	Trematode Eggshell Synthesis protein 2	tes2	GTTGGAGCTGAACAACAAGC	GCTCGAACATCCTCACTTCTCT
Smp_179710	Serine hydroxymethyltransferase	serine hmt	CCTTATAGTGGATCACCGGCTA	GATGTCCACCATCTGGTAAGTC
Smp_155310	Tetraspanin	tetraspanin	ATACTGGGGTTAGTAGCCTTGG	CCAATGTACACTCTGAGGCAAA
Smp_054010	Y+L amino acid transporter 2	y+lat2	GTCGTAAGACCTGTAGCAATCG	GCAGTGGACAGTCTGGATACAA
Smp_076320	Myb/SANT like	myb/sant like	CCTCAAATCTCCAGTTCAGCTC	CATCGTACATGGTCCACAAGAC
Smp_175560	Beta-secretase 1	beta-secretase 1	GTCATCATCGAAAATTCCAAGC	GATCAATCAAAAGATCGGTGAG
Smp_033250	C-type lectin-like	c-type lectin-like	TCTCCACTTCAACAACAACTGC	TTCATTCGACTGCACGGTACT
Smp_056500	Proteasome subunit beta 4		TGGCTATCGTAAATAAAGAAGGAA	TCAGCAATAGACCAATCACATTT
Smp_248100	vitellogenic factor 1	Smp_248100	AGAAAGGTCGATGGGAGGAG	CATAGCATTCCACCGGATCT
Gene for RNAi	Full name	Name used in Fig 6	Forward Primer	Reverse Primer
Smp_248100	vitellogenic factor 1	Smp_248100	CCAATGTACAACAGAATCTACCTGA	TGATTTTGCTGTTGCTGGAG
