# Supplementary material for: Systematically improved in vitro culture conditions reveal new insights into the reproductive biology of the human parasite Schistosoma mansoni
Source: PLoS Biol. 2019 May 8;17(5):e3000254. doi: 10.1371/journal.pbio.3000254 (PMC6505934; doi:10.1371/journal.pbio.3000254)
Supplement: S1 Data — (XLSX) [file pbio.3000254.s009.xlsx]

## Sheet: Fig1E
Gene	Name in Fig	BM169-1	BM169-2	BM169-3	ABC169-1	ABC169-2	ABC169-3	Fresh-1	Fresh-2	Fresh-3
Smp_000420	pro his rich prot.	0.0758749	0	0.405992	2.10064	2.26364	2.11103	3.49506	3.21894	3.21475
Smp_000430	tes1	0.40163	0	0.621993	2.31557	2.68122	2.39287	3.68784	3.18872	3.13652
Smp_013540	tyrosinase 2	0.159629	0	-0.153607	1.62293	1.52306	1.4098	3.58063	2.99114	2.83895
Smp_050270	tyrosinase 1	0.282143	0	0.260628	1.17632	1.50741	1.25822	3.64927	3.20977	3.2857
Smp_000280	tes2	-0.369595	0	-0.118727	1.61824	1.01792	1.03773	3.61777	3.62574	3.39999
Smp_179710	serine hmt	0.324235	0	0.228973	0.889084	1.12035	1.10635	3.14731	2.7721	3.10182
Smp_155310	tetraspanin	0.0299829	0	0.238787	1.40272	1.28865	1.35727	3.52067	2.96199	3.0314
Smp_054010	y+lat2	0.0243197	0	-0.0558912	1.37462	1.21039	1.32711	3.91064	3.51134	3.60265
Smp_076320	myb/sant like	0.159629	0	0.0593553	1.24001	1.2762	1.29572	3.50805	2.92619	2.86552
Smp_175560	beta-secretase 1	0.15056	0	0.273814	1.32711	1.38128	1.31092	3.52105	2.6801	2.8801
Smp_033250	c-type lectin-like	0.343692	0	0.185232	1.39616	1.16092	1.05589	2.92638	2.2857	2.06729

## Sheet: Fig2A
Day in vitro	Egg production per worm pair in BM169																								Egg production per worm pair in ABC169
1	27	48	13	36	58	41	45	32	31	28	35	57	15	23	34	31	52	23	17	21	14	8	17	36	78	29	23	26	6	50	51	39	27	24	20	24	25	44	4	9	10	12	22
2	140	109	140	122	109	141	102	6	143	92	114	90	182	131	125	121	98	92	112	83	109	69	133	145	218	152	104	137	68	156	127	73	42	96	88	67	51	74	62	115	149	93	87
3	153	62	114	116	134	119	129	5	98	89	108	71	124	101	114	178	112	124	118	117	170	92	159	152	174	95	116	123	122	110	128	31	112	89	154	116	145	100	101	125	163	120	129
4	62	48	9	50	24	21	32	2	16	82	33	38	43	76	32	33	93	59	90	55	59	109	151	106	101	11	48	37	83	62	70	42	119	27	65	53	26	108	46	26	80	87	94
5	17	28	14	18	15	23	8	12	19	41	8	30	8	28	13	12	44	43	69	39	5	21	49	49	83	40	51	54	32	69	57	42	78	51	42	42	40	64	32	10	27	60	33
6	14	29	20	14	29	18	21	19	14	32	6	16	6	2	10	10	10	22	37	10	10	27	18	27	84	68	50	61	45	71	40	19	85	64	84	38	61	41	26	33	60	51	47
7	18	24	16	12	28	19	10	8	15	10	5	25	15	3	11	8	12	14	14	11	13	23	9	20	96	73	57	47	44	58	46	16	85	29	75	48	47	40	53	40	83	45	49
8	12	14	7	11	13	17	15	17	12	13	0	19	13	32	12	15	15	12	9	7	16	23	13	13	75	49	50	42	43	40	50	25	68	78	62	36	31	26	39	33	59	41	54
9	10	14	14	15	16	23	8	9	12	7	9	19	8	27	33	13	9	10	14	13	20	30	22	13	77	74	50	48	45	40	53	25	57	60	69	54	46	40	38	35	76	40	35
10	16	21	27	13	19	12	13	13	17	11	8	17	10	11	15	11	13	12	9	17	20	30	10	18	92	70	58	49	61	55	49	22	51	55	56	46	43	36	40	42	53	37	35
11	12	9	8	30	10	10	6	10	11	9	14	10	14	4	12	16	24	14	5	3	10	25	11	25	89	44	25	48	41	53	39	25	36	47	36	28	36	18	56	54	71	34	49
12	12	8	14	11	7	16	10	19	8	9	11	14	19	4	24	12	11	11	15	4	15	20	12	21	71	43	27	44	45	58	44	9	49	43	43	40	39	17	44	66	61	35	48
13	6	9	9	9	21	12	16	13	15	9	14	6	19	8	26	13	14	9	13	31	16	13	7	19	71	29	50	33	57	70	36	13	37	44	62	39	47	19	44	54	66	46	40
14	7	6	9	12	8	2	14	7	4	7	11	10	21	11	19	17	27	13	5	5	7	25	6	17	75	41	43	42	53	52	36	29	43	51	55	30	34	24	48	43	22	31	51
15	9	3	1	12	9	0	11	7	20	16	41	6	23	18	7	9	18	16	7	4	20	17	6	12	57	36	42	31	29	24	30	20	49	35	52	27	51	18	55	58	25	36	58
16	7	11	2	14	7	3	10	4	9	16	23	15	19	23	11	5	25	13	12	4	27	25	23	21	46	32	21	59	46	38	47	25	40	43	62	29	40	8	33	52	19	53	39
17	5	5	5	36	6	24	15	4	7	16	18	15	12	11	7	14	21	10	8	10	18	16	16	13	66	40	42	45	55	42	32	19	55	30	47	28	42	18	24	44	45	51	37
18	2	4	2	34	10	17	10	0	12	7	11	16	13	6	12	15	19	11	16	16	12	11	11	19	43	41	37	36	39	47	24	19	73	46	46	24	50	37	18	39	62	42	63
19	5	5	4	7	5	4	13	1	12	12	6	9	20	4	7	10	12	10	17	23	14	17	12	17	58	27	31	54	37	31	31	18	48	62	45	30	65	25	27	69	73	31	57
20	4	8	9	15	15	7	9	7	2	12	2	12	12	4	4	5	15	7	13	12	10	12	15	14	43	24	45	38	41	36	22	19	45	44	45	40	35	15	43	44	68	48	53

## Sheet: Fig2C
Area (μm2) of egg
BM169	ABC169	Fresh
1508.15	3179.72	3683.62
1309.8	3130.6	3284.72
1655.19	3037.41	3725.47
1484.54	3092.82	3204.5
1156.46	3741.42	3590.08
1567.35	2823.93	3359.24
1632.84	2914.61	3994.36
1348.52	3514.09	4128.18
1276.74	3247.73	3694.72
1354.82	3414.92	2642.93
1510.99	3380.91	3484.49
871.833	3004.34	3432.8
1636.93	3465.92	3419.8
1121.83	3498.98	3895.75
1046.26	3158.62	2720.62
1119.31	2565.44	3420.12
1371.82	3499.3	3023.76
1519.49	3245.52	3327.21
1521.06	3150.75	3626.54
1096.95	2930.35	4057.78
1337.5	3848.16	4035.27
1021.07	3115.8	3808.87
1499.02	3042.13	3635.74
881.908	3238.91	3608.47
1404.25	2440.76	3429.31
1291.85	3362.02	4168.76
1387.88	3059.45	4316.21
1431.64	3186.02	2921.65
1269.81	3377.13	3287.57
1132.53	3453.01	3225.11
1254.07	3042.44	3405.21
1485.8	3000.57	3700.42
1156.15	2927.52	3814.26
1517.6	2699.57	3297.4
1690.77	3136.9	3911.61
1053.82	3229.78	3532.37
1098.84	3585.57	3305.33
1260.99	3718.75	3872.92
1287.76	3331.16	3510.49
1168.43	3323.92	3780.65
1039.97	3324.24	3835.5
1181.96	3321.09
1233.92	3165.87
792.805	3404.53
921.265	3183.81
1678.81	2833.06
1434.79	3468.13
1474.78	3356.04
1498.08	3345.02
1386.94	3277.01
1124.03	3181.29
1180.08	3230.41
979.828	3895.07
871.518	3122.73
1204.32	3070.15
814.529	2949.24
1174.72	3274.49
1079.64	3572.03
1300.66	3330.22
908.671
1240.53

## Sheet: Fig2D
Number of nuclei per egg
BM169	ABC169	Fresh
17	19	24
13	26	16
14	19	26
6	28	19
23	20	26
12	22	19
8	20	20
10	24	22
14	21	23
9	24	20
7	29	18
1	26	19
8	23	21
10	23	22
2	16	17
9	24	21
8	26	19
14	26	15
9	27	18
3	18	21
14	30	24
9	24	21
4	21	22
1	29	22
8	16	23
8	25	18
16	23	18
8	26	21
2	24	16
11	29	21
1	25	20
7	22	25
14	26	18
3	24	25
13	19	18
9	21	20
6	30	23
14	25	22
6	21	28
8	21	22
6	26	20
13	21
6	27
1	25
13	20
12	21
9	20
8	15
12	21
4	26
8	22
9	29
2	32
3	22
8	26
4	24
12	25
14	22
9	19
7
8

## Sheet: Fig2E
intensity of autofluoresence
BM169	ABC169	Fresh
253.078	1985.55	1472.01
211.537	1536.23	1204.21
207.197	1851.44	1000.9
179.006	2103.72	1191.34
168.292	2003.91	1252.88
181.26	1747.89	1189.53
224.244	1910.33	1040.64
289.679	2085.46	1158.31
220.673	2065.36	1071.93
244.307	1854.18	1533.56
278.176	1967.87	1446.28
364.147	1838.42	1331.28
246.761	1824.26	939.378
232.728	1888.07	1501.84
504.337	1932.88	892.221
502.574	899.911	745.363
457.542	805.827	1476
451.784	897.995	1233.75
386.405	733.362	1000.86
412.829	838.506	1126.88
436.298	1831.23	1016.9
475.708	1842.91	949.147
406.618	1895.39	821.3
515.697	1920.87	826.948
364.852	1501.05	743.099
314.645	2118.58	843.225
268.897	2082.25	1466.97
274.797	1991.08	1139.34
369.877	1651.26	1194.54
371.413	1114.08	1340.04
317.135	1203.54	1161.49
175.722	946.871	874.508
160.308	1015.43	1023.92
133.752	808.358	1053.84
134.837	1228.86	676.023
156.593	1244.16	877.733
205.824	1213.1	974.227
379.155	1134.35	689.647
326.34	932.445	895.331
343.725	1234.76	828.138
313.59	1200.11	770.289
348.885	1151.99
337.54	1171.49
385.048	1433.73
291.691	1058.09
300.64	1087.95
304.184	1271.16
198.236	1518.17
302.175	1065.74
377.599	1133.79
301.833	1712.05
286.815	1562.48
410.292	1598.28
450.734	1300.45
403.384	1324.77
333.854	921.203
383.735	796.505
345.947	1221.37
343.182	1364.79
368.518
395.475

## Sheet: Fig2G
	BM169		ABC169
	EdU+eggs/total eggs	Percentage of EdU+labelling	EdU+eggs/total eggs	Percentage of EdU+labelling
	6/296	2	212/438	48.4
	10/663	1.5	175/493	35.5
	6/312	1.9	213/452	47.1
	4/157	2.5	200/374	53.5
	7/283	2.5	42/102	41.2
	8/505	1.6	53/191	27.7

## Sheet: Fig3C
Day in vitro	Egg production per worm pair in ABC169
1	0	0	0	0	0	0	0	0	0	0	0	0	0	0	0	0	0	0	0	0	0	0	0	0	0	0	0	0	0	0	0	0	0	0
2	0	0	0	0	0	0	0	0	0	0	0	0	0	0	0	0	0	0	0	0	0	0	0	0	0	0	0	0	0	0	0	0	0	0
3	0	0	0	0	0	0	0	0	0	0	0	0	0	0	0	0	0	0	0	0	0	0	0	0	0	0	0	0	0	0	0	0	0	0
4	0	0	0	0	0	0	0	0	0	0	0	0	0	0	0	0	0	0	0	0	0	0	0	0	0	0	0	0	0	0	0	0	0	0
5	0	0	0	0	0	0	0	0	0	0	0	0	0	0	0	0	0	0	0	0	0	0	0	0	0	0	0	0	0	0	0	0	0	0
6	0	0	0	0	0	0	0	0	0	0	3	1	0	4	1	0	25	1	7	0	5	0	0	0	0	0	10	0	0	0	0	0	0	27
7	0	0	0	0	0	0	0	0	0	0	9	10	0	11	2	12	25	0	16	1	18	6	4	0	2	0	16	4	0	0	0	19	0	28
8	0	1	0	1	0	0	3	0	4	0	28	18	2	26	17	32	24	0	34	3	47	30	28	6	0	0	32	17	6	12	4	25	5	22
9	0	0	0	12	0	0	26	0	20	0	35	16	1	35	26	24	26	0	29	27	46	31	35	37	0	0	27	13	24	15	7	10	32	21
10	0	0	0	32	9	5	25	0	34	1	16	17	10	25	37	28	14	5	20	29	37	31	37	31	0	7	37	23	28	26	17	6	28	32
11	0	0	2	31	35	22	16	7	24	0	40	34	16	18	29	23	19	1	37	34	41	28	22	31	0	10	31	23	28	30	17	18	29	20
12	0	0	1	29	29	21	11	36	34	15	39	28	11	30	22	32	32	0	40	29	40	23	41	32	11	13	34	12	24	7	17	26	18	16
13	0	10	0	31	26	16	27	34	32	27	34		21	29	22	26	29	0	23	18	37	27	23	49	21	14	45	19	27	10	21	3	30	24
14	11	22	0	36	39	37	29	20	42	26	37		19	25	27	26	28	0	32	21	34	25	21	34	42	22	29	21	21	29	28	3	27	9
15	28	7	1	31	23	26	39	21	46	28	37		15	24	35	30	24	0	32	24	37	19	23	41	20	14	8	19	27	23	10	5	20	8
16	27	15	4	22	41	37	33	35	40	36	37		34	30	30	33	29	0	33	22	39	36	23	40	17	25	12	26	27	20	22	5	18	7
17	46	25	5	30	16	87	32	31	41		36		26	28	36	40	26	0	29	21	42	40	28	42	16	12	14	29	30	39	33	5	25	21
18	27	17	4	28	26	25	31	28	44		37		41	28	33	32	37	0	28	17	23	24	21	40	32	24	9	23	31	25	39	4	35	24
19	37	23	4	31	33	46	43	27	42		36		40	27	35	34	32	3	21	21	17	22	18	40	22	17	4	32	27	30	20	22	28	16
20	40	26	14	20	29	24	34	10	46		45		43	38	28	48	37	23	38	23	37	25	30	38	18	28	13	38	20	43	35	15	37	30
Day in vitro	Fraction of female laying eggs
1	0.00 (0/10)	0.00 (0/11)	0.00 (0/12)
2	0.00 (0/10)	0.00 (0/11)	0.00 (0/12)
3	0.00 (0/10)	0.00 (0/11)	0.00 (0/12)
4	0.00 (0/10)	0.00 (0/11)	0.00 (0/12)
5	0.00 (0/10)	0.00 (0/11)	0.00 (0/12)
6	0.00 (0/10)	0.67 (8/12)	0.17 (2/12)
7	0.00 (0/10)	0.83 (10/12)	0.50 (6/12)
8	0.40 (4/10)	0.92 (11/12)	0.83 (10/12)
9	0.30 (3/10)	0.92 (11/12)	0.83 (10/12)
10	0.60 (6/10)	1.00 (12/12	0.92 (11/12)
11	0.70 (7/10)	1.00 (12/12	0.92 (11/12)
12	0.80 (8/10)	0.92 (11/12)	1.00 (12/12)
13	0.80 (8/10)	0.91 (10/11)	1.00 (12/12)
14	0.90 (9/10)	0.91 (10/11)	1.00 (12/12)
15	1.00 (10/10)	0.91 (10/11)	1.00 (12/12)
16	1.00 (10/10)	0.91 (10/11)	1.00 (12/12)
17	1.00 (9/9)	0.91 (10/11)	1.00 (12/12)
18	1.00 (9/9)	0.91 (10/11)	1.00 (12/12)
19	1.00 (9/9)	1.00 (11/11)	1.00 (12/12)
20	1.00 (9/9)	1.00 (11/11)	1.00 (12/12)

## Sheet: Fig6A
Relative quantities of Smp_248100 mRNA levels
Control (RNAi)	Smp_248100 (RNAi)
1	0.636566
0.788178	0.156997
1.71931	0.335691
0.747114	0.386574

## Sheet: Fig6C
Control (RNAi)			Smp_248100 (RNAi)
Egg laying between day 12-14	Total worms #	Eggs laid per day per pair	Egg laying between day 12-14	Total worms #	Eggs laid per day per pair
266	6	22.1667	23	5	2.3
424	20	10.6	0	19	0
479	24	9.97917	0	29	0
729	33	11.0455	150	33	2.27273
797	32	12.4531	31	35	0.442857
655	31	10.5645	78	36	1.08333

## Sheet: Fig6D
Summary	EdU+ Cell per μm body length
Replicates	Control (RNAi)	Smp_248100 (RNAi)
1	1.48	0.88
2	0.8	0.96
3	0.92	0.87
4	1	0.92
Total worm#	42	41
Control (RNAi)-1					Smp_248100 (RNAi)-1
Worm	#EdU+ Cell	Body length (μm)	EdU+ Cell per μm body length		Worm	#EdU+ Cell	Body length (μm)	EdU+ Cell per μm body length
1	333	217.483	1.53115		1	196	227.226	0.862577
2	305	224.895	1.35619		2	175	214.872	0.814438
3	256	217.602	1.17646		3	236	214.21	1.10172
4	358	227.719	1.57211		4	180	213.278	0.843969
5	NA	242.146	#VALUE!		5	315	217.87	1.44582
6	432	218.095	1.98079		6	193	212.72	0.907296
7	387	230.653	1.67785		7	89	213.421	0.417016
8	NA	218.413	#VALUE!		8	181	213.691	0.847017
9	220	218.762	1.00566		9	153	216.319	0.707289
10	401	218.118	1.83845		Average			0.883016
11	NA	218.44	#VALUE!
12	248	217.643	1.13948
Average			1.47535
Control (RNAi)-2					Smp_248100 (RNAi)-2
Worm	#EdU+ Cell	Body length (μm)	EdU+ Cell per μm body length		Worm	#EdU+ Cell	Body length (μm)	EdU+ Cell per μm body length
1	167	183.137	0.911886		1	110	193.782	0.567648
2	141	182.338	0.773289		2	136	191.764	0.709205
3	135	181.942	0.741995		3	293	190.944	1.53448
4	158	182.19	0.867227		4	4 (outlier)	190.622	#VALUE!
5	202	182.269	1.10825		5	111	190.8	0.581761
6	107	182.612	0.585942		6	134	192.853	0.69483
7	155	184.458	0.8403		7	235	189.807	1.2381
8	109	183.116	0.595251		8	257	192.911	1.33222
Average			0.803018		9	200	193.084	1.03582
					Average			0.961758
Control (RNAi)-3
Worm	#EdU+ Cell	Body length (μm)	EdU+ Cell per μm body length		Smp_248100 (RNAi)-3
1	148	220.621	0.670834		Worm	#EdU+ Cell	Body length (μm)	EdU+ Cell per μm body length
2	253	220.203	1.14894		1	154	239.125	0.644015
3	215	220.139	0.976656		2	169	217.122	0.778364
4	218	219.861	0.991536		3	165	212.045	0.778137
5	238	227.918	1.04424		4	189	223.003	0.847522
6	209	220.178	0.949232		5	221	222.105	0.995025
7	206	220.195	0.935534		6	152	223.644	0.679652
8	146	220.316	0.662685		7	343	222.115	1.54425
9	195	219.966	0.886501		8	178	230.371	0.772667
10	211	223.316	0.944849		9	155	223.78	0.692645
11	183	219.859	0.832352		10	210	223.289	0.940485
12	217	228.293	0.950533		Average			0.867276
Average			0.916157
Control (RNAi)-4					Smp_248100 (RNAi)-4
Worm	#EdU+ Cell	Body length (μm)	EdU+ Cell per μm body length		Worm	#EdU+ Cell	Body length (μm)	EdU+ Cell per μm body length
1	229	233.832	0.979336		1	218	227.401	0.958659
2	272	233.962	1.16258		2	230	227.282	1.01196
3	250	233.988	1.06843		3	208	229.636	0.905781
4	146	233.962	0.624033		4	304	228.705	1.32922
5	231	238.062	0.970335		5	142	227.032	0.625462
6	253	233.937	1.08149		6	222	226.987	0.97803
7	215	186.797	1.15098		7	210	226.709	0.926298
8	154	186.075	0.827623		8	379	226.958	1.66991
9	178	186.771	0.953039		9	236	228.456	1.03302
10	214	186.816	1.14551		10	111	227.598	0.487702
Average			0.996336		11	172	227.014	0.757663
					12	158	226.906	0.696324
					13	133	226.118	0.588188
					Average			0.920633

[truncated: 5 more sheets: FigS3, FigS4C, FigS4D, FigS5, FigS7]
